# Supplementary material for: Dentifragilones A–B and Other Benzoic Acid Derivatives from the European Basidiomycete Dentipellis fragilis
Source: Molecules. 2024 Jun 16;29(12):2859. doi: 10.3390/molecules29122859 (PMC11206269; doi:10.3390/molecules29122859)
Supplement: Supplementary file 1 [file molecules-29-02859-s001.zip]

Archive with 1 entries (1 files):
- molecules-3042948-supplementary-1.pdf
